# Supplementary material for: Differences in the movement phase condition and sensory inputs on temporal synchronization and continuation during bilateral foot-tapping tasks
Source: Front Hum Neurosci. 2025 Jan 30;19:1518230. doi: 10.3389/fnhum.2025.1518230 (PMC11821618; doi:10.3389/fnhum.2025.1518230)
Supplement: Supplementary file 1 [file Table_1.xlsx]

## Sheet: Supplementary table 1
Supplementary table 1
Mean inter-tap interval (ITI) and coefficient of variation of ITI (CV of ITI) for SC-tap task
	Movement phase		ISI (ms)
			500				600				900
			SP	CP1	CP2	CP3	SP	CP1	CP2	CP3	SP	CP1	CP2	CP3
mean ITI	Uni	Mean	500.554	493.036	492.673	492.893	598.948	593.78	598.118	603.45	897.924	867.058	870.916	883.875
(ms)		SD	2.95829	11.998	18.5772	21.3242	2.40261	21.4037	27.2013	34.5159	3.4037	25.6898	44.8005	60.2197
	Bi-in	Mean	496.825	491.829	495.54	496.84	598.906	581.936	583.04	583.575	898.042	878.833	884.309	889.085
		SD	3.46364	13.2737	14.4626	15.8022	3.39322	22.3274	19.6073	30.4238	5.03571	36.6887	42.6977	45.9035
	Bi-anti	Mean	504.739	495.68	498.327	494.543	599.44	589.792	587.103	588.422	898.312	881.427	876.503	875.922
		SD	14.5418	21.677	23.8486	24.3552	4.17698	24.0128	32.7662	35.0953	4.20802	24.3894	25.6651	27.0507
CV of ITI	Uni	Mean	0.0536485	0.0498663	0.0488898	0.0536836	0.049592	0.0490601	0.0469923	0.0535433	0.0487786	0.0469866	0.0427315	0.045482
		SD	0.0146943	0.0106404	0.0143498	0.0177798	0.0139797	0.0120209	0.0116321	0.029479	0.0339008	0.0137703	0.0114932	0.0213523
	Bi-in	Mean	0.0569932	0.0550538	0.0656433	0.0547867	0.0428235	0.0491583	0.0476559	0.0479366	0.0454307	0.0338854	0.0377345	0.0370867
		SD	0.0153156	0.0115922	0.0188291	0.0135669	0.00833188	0.0123691	0.0111782	0.0110487	0.0170959	0.00819912	0.0131526	0.0117906
	Bi-anti	Mean	0.0620093	0.0485952	0.051478	0.0504989	0.0471435	0.0457282	0.0509504	0.0527897	0.046085	0.0409791	0.0423119	0.035248
		SD	0.0244143	0.014901	0.017326	0.0217328	0.0154994	0.00676692	0.0105993	0.0153537	0.0149308	0.00780687	0.0157872	0.00725894
	Movement phase										ISI (ms)
			1000				1200				1800
			SP	CP1	CP2	CP3	SP	CP1	CP2	CP3	SP	CP1	CP2	CP3
mean ITI	Uni	Mean	998.422	990.288	999.805	1009.44	1199.91	1201.76	1221.96	1226.92	1793.85	1854.74	1840.35	1858.7
(ms)		SD	4.83835	33.5772	39.7303	58.2088	3.47132	89.5655	135.653	137.564	8.83354	234.085	293.747	290.995
	Bi-in	Mean	1000.18	971.309	979.927	989.051	1199.95	1180.5	1185.3	1196.17	1803.47	1857.49	1934.7	1926.76
		SD	4.52723	28.4614	39.4953	46.336	2.87659	67.9211	99.2719	135.886	7.54945	132.201	220.896	219.108
	Bi-anti	Mean	997.299	982.078	972.629	971.241	1197.34	1190.87	1200.85	1200.01	1799.79	1799.72	1812.58	1825.27
		SD	2.66206	29.297	48.9996	56.6055	3.3234	43.5826	57.0469	48.873	5.59851	67.275	93.2323	110.145
CV of ITI	Uni	Mean	0.0425452	0.0424322	0.0402227	0.0430707	0.042811	0.0406903	0.0425893	0.0441314	0.0445125	0.0564665	0.0424223	0.0443769
		SD	0.0156734	0.00944367	0.0142351	0.0113123	0.0112905	0.012467	0.0112762	0.0197631	0.0142945	0.0328794	0.0104556	0.00881487
	Bi-in	Mean	0.040604	0.0411333	0.0383594	0.0363176	0.0373107	0.0378521	0.0411392	0.041547	0.0435089	0.0454838	0.0395348	0.0511713
		SD	0.0196921	0.0106008	0.00912906	0.00867605	0.00865643	0.00666947	0.00869687	0.00822737	0.0132477	0.0120313	0.00641007	0.0131633
	Bi-anti	Mean	0.0380219	0.0357661	0.0350174	0.0349549	0.0425125	0.0303265	0.033871	0.0341571	0.0359389	0.0379075	0.0338128	0.0394959
		SD	0.0127089	0.0111554	0.0144472	0.00842868	0.0131522	0.00732368	0.00867016	0.0107707	0.0125957	0.0123327	0.0123192	0.0208337
	Movement phase		ISI (ms)
			2400				3600				4800
			SP	CP1	CP2	CP3	SP	CP1	CP2	CP3	SP	CP1	CP2	CP3
mean ITI	Uni	Mean	2401.84	2520.72	2635.27	2718.28	3603.29	4027.44	4061.77	4096.62	4803.12	5497.03	5667.21	5596.23
(ms)		SD	8.64316	276.713	392.409	521.782	19.44	597.539	781.758	1019.74	21.5333	1421.17	1868.9	1885.26
	Bi-in	Mean	2403.19	2526.02	2577.05	2535.91	3600.71	3929.97	4008.29	4075.66	4804.37	5435.73	5635.08	5635.68
		SD	8.15342	337.261	413.18	409.365	21.4736	401.143	997.154	907.156	32.145	784.138	1020.83	1269
	Bi-anti	Mean	2400.76	2383.43	2431.05	2407.4	3617.77	3568.62	3587.79	3497.86	4796.72	4737.88	4479.13	4563.2
		SD	10.8439	181.071	248.011	242.589	34.3335	298.187	332.487	396.121	19.9871	549.486	577.636	988.016
CV of ITI	Uni	Mean	0.0520787	0.0581997	0.0670829	0.0614236	0.0625523	0.0808248	0.0718101	0.0859785	0.059822	0.0842457	0.0907701	0.0855242
		SD	0.0156945	0.021651	0.0344672	0.0256459	0.0234877	0.0422619	0.0280531	0.0393573	0.0203229	0.0545836	0.0469281	0.0375325
	Bi-in	Mean	0.0481966	0.0542129	0.0529849	0.0501569	0.0509382	0.0634119	0.061082	0.0724638	0.0641296	0.0762386	0.0740434	0.0841151
		SD	0.0136579	0.0192903	0.0199437	0.0183154	0.0230123	0.018864	0.0292076	0.0296549	0.0162946	0.0429183	0.0504102	0.0416244
	Bi-anti	Mean	0.0518387	0.0429411	0.0431111	0.0419911	0.0520441	0.0442282	0.0476027	0.0585333	0.0637233	0.0882508	0.0711395	0.0671549
		SD	0.0443833	0.0162386	0.0120968	0.0116191	0.0348038	0.0139444	0.019249	0.0278471	0.0213114	0.0437707	0.037157	0.02557
abbreviation
Uni: unilateral movement condition; Bi-in: bilateral in-phase movement condition; Bi-anti: bilataral antiphase movement condition
ISI: interstimulus interval; SD: standard diviation; SP: synchronization period; CP: continuation period

## Sheet: Supplementary table 2
Supplementary table 2
Results of the analysis of variances (ANOVAs) of the synchronizing tapping error (STE) and the inter-tap interval (ITI)
SC-tap task (three-way repeated-measures ANOVA)
		Movement phase	ISI	Time bin	Movement phase x ISI	Movement phase x time bin	ISI x time bin	Movement phase x ISI x time bin
mean ITI	F-value	6.544	493.81	3.251	2.64	5.371	2.264	2.069
	p-value	0.019	< 0.001*	0.098	0.1	0.016	0.149	0.148
	partial η2	0.396	0.98	0.245	0.209	0.349	0.185	0.171
	power	0.716	1	0.384	0.449	0.758	0.335	0.392
CV of ITI	F-value	9.057	15.779	1.589	2.048	1.851	2.556	0.886
	p-value	0.002*	< 0.001*	0.213	0.097	0.16	0.049	0.513
	partial η2	0.475	0.612	0.137	0.17	0.156	0.204	0.081
	power	0.951	0.988	0.375	0.597	0.427	0.692	0.327
CV of ITI (targeted ISI)	F-value	1.713	10.384	0.319	7.123	0.459	1.647	1.243
	p-value	0.206	0.001*	0.812	< 0.001*	0.836	0.171	0.296
	partial η2	0.146	0.509	0.031	0.416	0.044	0.141	0.111
	power	0.317	0.974	0.104	1	0.174	0.5	0.462
					The bold type and astarisk indicate items with statistically significant differences.
A-tap task (two-way repeated-measures ANOVA)
		Movement phase	ISI	Movement phase x ISI
mean SE	F-value	0.026	1.85	2.43
	p-value	0.913	0.08	0.052
	partial η2	0.003	0.156	0.195
	power	0.053	0.745	0.698
CV of STE	F-value	1.627	1.646	0.92
	p-value	0.221	0.222	0.409
	partial η2	0.14	0.141	0.084
	power	0.303	0.285	0.18
CV of ITI	F-value	2.25	4.824	2.919
	p-value	0.158	0.007*	0.018
	partial η2	0.168	0.325	0.226
	power	0.368	0.861	0.839
CV of ITI (targeted ISI)	F-value	2.617	4.097	0.675
	p-value	0.098	0.024	0.745
	partial η2	0.207	0.291	0.063
	power	0.461	0.721	0.333
SCA-tap task (three-way repeated-measures ANOVA)
		Movement phase	ISI	Time bin	Movement phase x ISI	Movement phase x time bin	ISI x time bin	Movement phase x ISI x time bin
mean ITI	F values	3.643	514.287	1.006	1.428	2.557	1.02	1.228
	p-value	0.045	< 0.001*	0.342	0.257	0.085	0.358	0.316
	partial η2	0.267	0.981	0.091	0.125	0.204	0.093	0.109
	power	0.603	1	0.151	0.322	0.525	0.171	0.322
CV of ITI	F values	8.628	15.467	2.865	3.099	2.811	1.01	1.075
	p-value	0.002*	< 0.001*	0.053	0.023	0.018	0.412	0.388
	partial η2	0.463	0.607	0.223	0.237	0.219	0.092	0.097
	power	0.941	1	0.626	0.782	0.849	0.283	0.411
CV of ITI (targeted ISI)	F values	1.714	7.971	3.566	2.107	2.913	1.421	1.029
	p-value	0.218	< 0.001*	0.052	0.113	0.015	0.243	0.415
	partial η2	0.146	0.444	0.263	0.174	0.226	0.124	0.093
	power	0.242	0.999	0.567	0.51	0.863	0.41	0.371
					The bold type and astarisk indicate items with statistically significant differences.
abbreviation
ISI: interstimulus interval

## Sheet: Supplementary table 3
Supplementary table 3
Coefficient of variation of ITI (CV of ITI) of each ISI for SC- and SCA-tap task
SC-tap task
ISI (ms)	500	600	900	1000	1200	1800	2400	3600	4800
mean	0.054	0.049	0.042	0.039	0.039	0.043	0.052	0.063	0.076
SD	0.017	0.014	0.016	0.012	0.011	0.016	0.023	0.030	0.038
p-values of each comparison between ISIs
ISI	500	600	900	1000	1200	1800	2400	3600	4800
500	-	1.000	0.092	0.001	0.005	0.074	1.000	1.000	0.801
600	1.000	-	0.318	0.001	0.002	1.000	1.000	0.852	0.261
900	0.092	0.318	-	1.000	1.000	1.000	0.313	0.010*	0.019*
1000	0.001*	0.001*	1.000	-	1.000	1.000	0.231	0.025*	0.031*
1200	0.005*	0.002*	1.000	1.000	-	1.000	0.219	0.031*	0.036*
1800	0.074	1.000	1.000	1.000	1.000	-	0.873	0.032*	0.040*
2400	1.000	1.000	0.313	0.231	0.219	0.873	-	0.067	0.026*
3600	1.000	0.852	0.010*	0.025*	0.031*	0.032*	0.067	-	0.119
4800	0.801	0.261	0.019*	0.031*	0.036*	0.040*	0.026*	0.119	-
		The bold type and astarisk indicate items with statistically significant differences.
SCA-tap task
ISI (ms)	500	600	900	1000	1200	1800	2400	3600	4800
mean	0.059	0.057	0.055	0.048	0.054	0.056	0.063	0.070	0.080
SD	0.022	0.021	0.023	0.018	0.026	0.028	0.029	0.030	0.031
p-values of each comparison between ISIs
ISI	500	600	900	1000	1200	1800	2400	3600	4800
500	-	1.000	1.000	1.000	1.000	1.000	1.000	0.967	0.001*
600	1.000	-	1.000	1.000	1.000	1.000	1.000	0.108	< 0.001*
900	1.000	1.000	-	1.000	1.000	1.000	0.106	0.001*	0.001*
1000	1.000	1.000	1.000	-	0.603	1.000	0.059	0.002*	0.001*
1200	1.000	1.000	1.000	0.603	-	1.000	0.293	0.038*	0.007*
1800	1.000	1.000	1.000	1.000	1.000	-	1.000	0.244	0.001*
2400	1.000	1.000	0.106	0.059	0.293	1.000	-	0.439	0.019*
3600	0.967	0.108	0.001*	0.002*	0.038*	0.244	0.439	-	0.173
4800	0.001*	< 0.001*	0.001*	0.001*	0.007*	0.001*	0.019*	0.173	-
		The bold type and astarisk indicate items with statistically significant differences.
abbreviation
ISI: interstimulus interval; SD: standard diviation

## Sheet: Supplementary table 4
Supplementary table 4
Mean synchronizing tapping error (STE), coefficient of variation (CV) of STE, mean inter-tap interval (ITI), and CV of ITI (CV of ITI) for A-tap task
	Movement		ISI (ms)
	phase		500	600	900	1000	1200	1800	2400	3600	4800
mean STE	Uni	Mean	-2.87286	-0.0654545	-6.14404	-31.6814	25.8591	12.8273	47.5636	65.2265	37.8655
(ms)		SD	46.1303	73.6325	55.8638	72.3604	65.9368	87.119	80.6566	104.61	124.804
	Bi-in	Mean	-7.345	-2.85591	-29.5159	17.9536	-2.72955	28.2582	23.9035	63.2845	40.4329
		SD	84.391	77.9937	97.1016	100.159	94.3066	66.9807	64.5674	112.995	88.9152
	Bi-anti	Mean	24.6776	21.2618	23.0768	31.5632	-0.458636	2.01636	16.0855	-21.7959	25.4191
		SD	55.0057	52.0491	50.5134	64.5259	50.0842	74.9961	77.3017	110.999	154.846
CV of STE	Uni	Mean	-0.421322	-2.5904	1.2763	-2.5543	0.278727	-0.853931	1.345	3.29593	2.79541
		SD	1.42611	7.99928	4.06661	5.41192	14.1793	3.5386	1.74796	3.13501	13.1247
	Bi-in	Mean	7.60523	0.434227	0.198358	-0.18209	-0.813657	-1.25399	1.16567	2.06111	21.9952
		SD	22.8374	1.3284	2.51536	1.76951	6.63947	3.34517	8.69074	3.06513	59.8608
	Bi-anti	Mean	-0.399099	0.0467166	-4.72896	-0.324271	1.10846	-2.72583	0.672997	1.85531	1.68017
		SD	1.79045	6.76409	21.3201	3.32281	4.98414	11.6495	3.59005	4.47277	4.11827
Mean ITI	Uni	Mean	499.872	599.735	899.051	999.824	1199.57	1800.04	2400.2	3601.08	4799.68
(ms)		SD	0.698973	0.885345	1.42964	1.08141	1.13133	1.20787	1.98112	2.968	3.23056
	Bi-in	Mean	499.575	599.371	899.682	999.424	1199.96	1799.29	2400.52	3600.66	4802.49
		SD	0.380212	0.861265	1.21684	1.09067	0.672371	0.569377	1.16935	3.96321	3.64735
	Bi-anti	Mean	499.522	599.955	899.943	1000.22	1199.37	1800.15	2399.92	3598.57	4797.1
		SD	1.39168	0.999248	0.626423	0.85923	1.10325	1.0429	1.87863	2.31765	6.28625
CV of ITI	Uni	Mean	0.0766486	0.0625666	0.0564045	0.0604043	0.0659112	0.0598175	0.0692676	0.0745251	0.0775518
		SD	0.0301404	0.0133357	0.0198466	0.0263353	0.0200843	0.0204979	0.0167179	0.0152417	0.0211227
	Bi-in	Mean	0.0638424	0.0653433	0.050943	0.0516865	0.0565802	0.0556501	0.0675498	0.0749726	0.0782699
		SD	0.0199575	0.0216218	0.0147234	0.0153199	0.0146559	0.00859571	0.0183489	0.0230589	0.0133927
	Bi-anti	Mean	0.083128	0.0828709	0.052669	0.0673848	0.0597276	0.046742	0.0620337	0.0614109	0.0629294
		SD	0.0311145	0.0374323	0.0143567	0.0250585	0.0265099	0.0115502	0.0151691	0.0129793	0.0121081
abbreviation
Uni: unilateral movement condition; Bi-in: bilateral in-phase movement condition; Bi-anti: bilataral antiphase movement condition
ISI: interstimulus interval; SD: standard diviation

## Sheet: Supplementary table 5
Supplementary table 5
Mean inter-tap interval (ITI) and coefficient of variation of ITI (CV of ITI) for SCA-tap task
	Movement phase		ISI (ms)
			500				600				900
			SP	CP1	CP2	CP3	SP	CP1	CP2	CP3	SP	CP1	CP2	CP3
Mean ITI	Uni	Mean	496.589	495.322	500.428	500.403	600.269	599.19	599.122	606.268	897.659	877.124	869.747	869.096
(ms)		SD	11.0694	19.8815	30.78	26.3911	4.0978	36.0029	39.1956	45.3591	4.56233	39.3041	56.3207	56.6314
	Bi-in	Mean	499.572	493.963	493.306	495.743	599.39	595.491	593.488	595.652	901.542	891.882	900.461	895.979
		SD	4.58626	15.8924	14.1573	23.0745	2.80872	40.1757	58.451	66.8352	3.52733	48.3547	57.9253	74.2132
	Bi-anti	Mean	492.698	507.133	515.724	515.811	597.987	616.714	614.872	611.842	894.302	885.973	884.14	873.504
		SD	40.5998	48.7613	67.3317	68.0522	30.8579	42.5059	61.0726	61.084	11.5283	37.5463	43.7102	50.1158
CV of ITI	Uni	Mean	0.0497562	0.0561123	0.065726	0.0556365	0.0454026	0.0527388	0.0575222	0.0613702	0.0494074	0.0565387	0.0718524	0.0648052
		SD	0.0201559	0.0253938	0.0274523	0.0139476	0.0154552	0.0199949	0.0154452	0.0220475	0.0149832	0.0151796	0.0281064	0.0213416
	Bi-in	Mean	0.0581432	0.0548395	0.0585098	0.0627862	0.0527283	0.0527958	0.0570522	0.058813	0.0435767	0.0484244	0.0500803	0.0484968
		SD	0.0219163	0.0237221	0.0262781	0.0264554	0.0174042	0.018529	0.0182883	0.0199611	0.0176444	0.0127054	0.0114107	0.0145367
	Bi-anti	Mean	0.0528279	0.0650345	0.0637161	0.060246	0.0617185	0.0562058	0.0577983	0.0660958	0.0556112	0.0513849	0.0553392	0.0625627
		SD	0.0205631	0.0251608	0.0205141	0.0163019	0.0262443	0.0260092	0.0231646	0.0269811	0.0261919	0.0373542	0.0290685	0.0352785
	Movement phase		ISI (ms)
			1000				1200				1800
			SP	CP1	CP2	CP3	SP	CP1	CP2	CP3	SP	CP1	CP2	CP3
Mean ITI	Uni	Mean	997.669	981.019	992.433	1003.87	1198.36	1176.95	1171.92	1202.96	1800.97	1762.12	1845.83	1817.87
(ms)		SD	6.05902	41.8707	75.8195	84.6694	6.23045	76.5571	75.3842	98.6173	7.65492	157.151	275.603	222.124
	Bi-in	Mean	996	976.477	979.895	983.484	1197.64	1170.88	1196.93	1222.41	1799.99	1686.6	1727.31	1715.71
		SD	4.48941	40.9033	38.8889	57.2589	8.32774	54.4055	71.8917	83.8331	7.70465	162.103	201.452	197.274
	Bi-anti	Mean	998.532	980.02	967.637	969.445	1199.88	1200.27	1211.21	1221.21	1802.68	1783.38	1808.14	1795.16
		SD	2.972	37.2535	54.9997	72.8098	9.4143	57.3751	91.0148	101.977	7.08675	75.5152	136.371	183.197
CV of ITI	Uni	Mean	0.0457477	0.0502805	0.0474975	0.0499807	0.0484895	0.0525481	0.0619585	0.05569	0.050302	0.0616978	0.079737	0.0676163
		SD	0.0115532	0.0133637	0.0159565	0.0135088	0.0305195	0.0182875	0.0270705	0.0172854	0.0211165	0.031306	0.0475431	0.042048
	Bi-in	Mean	0.0415353	0.0546666	0.0545204	0.0501669	0.0513651	0.0593481	0.051163	0.0538136	0.0560782	0.0507422	0.0534177	0.0530686
		SD	0.0168317	0.0109625	0.025683	0.0104057	0.0293147	0.0324866	0.0164286	0.0187803	0.0131403	0.0138537	0.0110451	0.0144716
	Bi-anti	Mean	0.0404753	0.0412168	0.0503927	0.0521454	0.0650078	0.0484158	0.0514584	0.052088	0.0534772	0.0455222	0.0527373	0.0446212
		SD	0.017872	0.0156673	0.0246889	0.0282452	0.0505004	0.0212566	0.0211579	0.0224001	0.0317865	0.0183195	0.0314168	0.0203314
	Movement phase
			2400				3600				4800
			SP	CP1	CP2	CP3	SP	CP1	CP2	CP3	SP	CP1	CP2	CP3
Mean ITI	Uni	Mean	2395.26	2426.54	2516.32	2576.76	3601.78	3702.72	3891.45	3865.94	4806.39	5212.26	5528.73	5450.33
(ms)		SD	11.5554	383.017	628.391	728.514	15.6588	326.259	530.696	526.096	22.0015	572.848	811.153	858.44
	Bi-in	Mean	2402.55	2410.6	2523.74	2563.82	3600.06	3668.97	3657.77	3647.39	4803.4	4709.43	4679.43	4920.72
		SD	12.1749	432.516	641.753	813.215	14.12	417.546	587.146	811.448	16.6076	463.021	739.2	890.575
	Bi-anti	Mean	2404.95	2355.99	2470.54	2533.02	3595.75	3508.77	3567.41	3575.68	4812.84	4889.47	5003.8	5008.47
		SD	11.5433	164.801	297.846	353.534	41.3171	461.879	711.458	943.988	24.1622	905.567	1455.84	1664.06
CV of ITI	Uni	Mean	0.0626994	0.0755525	0.0723198	0.0744404	0.0726744	0.0653494	0.0705148	0.0908209	0.0748152	0.081389	0.0839127	0.0886385
		SD	0.0309286	0.0402192	0.0327203	0.0274873	0.0209591	0.022739	0.0208377	0.0402701	0.0257903	0.029162	0.0371998	0.0377403
	Bi-in	Mean	0.0571989	0.0721187	0.0626262	0.0708045	0.0703835	0.0735995	0.0831746	0.0716897	0.0711611	0.0838637	0.0874534	0.0989801
		SD	0.0166749	0.0231455	0.0333349	0.041249	0.0206122	0.0290154	0.0468961	0.0350996	0.0164189	0.0294573	0.0283918	0.0457025
	Bi-anti	Mean	0.0554949	0.0548804	0.0445629	0.0481513	0.0632641	0.0639309	0.053586	0.0578871	0.0558271	0.0737636	0.0796388	0.0818565
		SD	0.0125341	0.0239646	0.0156441	0.0187213	0.0279112	0.0265948	0.0220064	0.0216974	0.024674	0.0203758	0.0374585	0.021909
abbreviation
Uni: unilateral movement condition; Bi-in: bilateral in-phase movement condition; Bi-anti: bilataral antiphase movement condition
ISI: interstimulus interval; SD: standard diviation; SP: synchronization period; CP: continuation period

## Sheet: Supplementary table 6
Supplementary table 6
Coefficient of variation of inter-tap interval (CV of ITI) considering the timing of the off-beat tap in the Bi-anti condition (targeted ISI)
SC-tap task
	Movement phase		ISI (ms)
			500				600				900
			SP	CP1	CP2	CP3	SP	CP1	CP2	CP3	SP	CP1	CP2	CP3
CV of ITI	Uni	Mean	0.0536485	0.0498663	0.0488898	0.0536836	0.049592	0.0490601	0.0469923	0.0535433	0.0487786	0.0469866	0.0427315	0.045482
		SD	0.0146943	0.0106404	0.0143498	0.0177798	0.0139797	0.0120209	0.0116321	0.029479	0.0339008	0.0137703	0.0114932	0.0213523
	Bi-in	Mean	0.0569932	0.0550538	0.0656433	0.0547867	0.0428235	0.0491583	0.0476559	0.0479366	0.0454307	0.0338854	0.0377345	0.0370867
		SD	0.0153156	0.0115922	0.0188291	0.0135669	0.00833188	0.0123691	0.0111782	0.0110487	0.0170959	0.00819912	0.0131526	0.0117906
	Bi-anti	Mean	0.0380219	0.0357661	0.0350174	0.0349549	0.0425125	0.0303265	0.033871	0.0341571	0.0359389	0.0379075	0.0338128	0.0394959
	(targeted ISI)	SD	0.0127089	0.0111554	0.0144472	0.00842868	0.0131522	0.00732368	0.00867016	0.0107707	0.0125957	0.0123327	0.0123192	0.0208337
	Movement phase		ISI (ms)
			1200				1800				2400
			SP	CP1	CP2	CP3	SP	CP1	CP2	CP3	SP	CP1	CP2	CP3
CV of ITI	Uni	Mean	0.042811	0.0406903	0.0425893	0.0441314	0.0445125	0.0564665	0.0424223	0.0443769	0.0520787	0.0581997	0.0670829	0.0614236
		SD	0.0112905	0.012467	0.0112762	0.0197631	0.0142945	0.0328794	0.0104556	0.00881487	0.0156945	0.021651	0.0344672	0.0256459
	Bi-in	Mean	0.0373107	0.0378521	0.0411392	0.041547	0.0435089	0.0454838	0.0395348	0.0511713	0.0481966	0.0542129	0.0529849	0.0501569
		SD	0.00865643	0.00666947	0.00869687	0.00822737	0.0132477	0.0120313	0.00641007	0.0131633	0.0136579	0.0192903	0.0199437	0.0183154
	Bi-anti	Mean	0.0518387	0.0429411	0.0431111	0.0419911	0.0520441	0.0442282	0.0476027	0.0585333	0.0637233	0.0882508	0.0711395	0.0671549
	(targeted ISI)	SD	0.0443833	0.0162386	0.0120968	0.0116191	0.0348038	0.0139444	0.019249	0.0278471	0.0213114	0.0437707	0.037157	0.02557
A-tap task
	Movement phase		ISI (ms)
			500	600	900	1200	1800	2400
CV of ITI	Uni	Mean	0.0766486	0.0625666	0.0564045	0.0659112	0.0598175	0.0692676
		SD	0.0301404	0.0133357	0.0198466	0.0200843	0.0204979	0.0167179
	Bi-in	Mean	0.0638424	0.0653433	0.050943	0.0565802	0.0556501	0.0675498
		SD	0.0199575	0.0216218	0.0147234	0.0146559	0.00859571	0.0183489
	Bi-anti	Mean	0.0673848	0.0597276	0.046742	0.0620337	0.0614109	0.0629294
	(targeted ISI)	SD	0.0250585	0.0265099	0.0115502	0.0151691	0.0129793	0.0121081
SCA-tap task
	Movement phase		ISI (ms)
			500				600				900
			SP	CP1	CP2	CP3	SP	CP1	CP2	CP3	SP	CP1	CP2	CP3
CV of ITI	Uni	Mean	0.0497562	0.0561123	0.065726	0.0556365	0.0454026	0.0527388	0.0575222	0.0613702	0.0494074	0.0565387	0.0718524	0.0648052
		SD	0.0201559	0.0253938	0.0274523	0.0139476	0.0154552	0.0199949	0.0154452	0.0220475	0.0149832	0.0151796	0.0281064	0.0213416
	Bi-in	Mean	0.0581432	0.0548395	0.0585098	0.0627862	0.0527283	0.0527958	0.0570522	0.058813	0.0435767	0.0484244	0.0500803	0.0484968
		SD	0.0219163	0.0237221	0.0262781	0.0264554	0.0174042	0.018529	0.0182883	0.0199611	0.0176444	0.0127054	0.0114107	0.0145367
	Bi-anti	Mean	0.0404753	0.0412168	0.0503927	0.0521454	0.0650078	0.0484158	0.0514584	0.052088	0.0534772	0.0455222	0.0527373	0.0446212
	(targeted ISI)	SD	0.017872	0.0156673	0.0246889	0.0282452	0.0505004	0.0212566	0.0211579	0.0224001	0.0317865	0.0183195	0.0314168	0.0203314
	Movement phase		ISI (ms)
			1200				1800				2400
			SP	CP1	CP2	CP3	SP	CP1	CP2	CP3	SP	CP1	CP2	CP3
CV of ITI	Uni	Mean	0.0484895	0.0525481	0.0619585	0.05569	0.050302	0.0616978	0.079737	0.0676163	0.0626994	0.0755525	0.0723198	0.0744404
		SD	0.0305195	0.0182875	0.0270705	0.0172854	0.0211165	0.031306	0.0475431	0.042048	0.0309286	0.0402192	0.0327203	0.0274873
	Bi-in	Mean	0.0513651	0.0593481	0.051163	0.0538136	0.0560782	0.0507422	0.0534177	0.0530686	0.0571989	0.0721187	0.0626262	0.0708045
		SD	0.0293147	0.0324866	0.0164286	0.0187803	0.0131403	0.0138537	0.0110451	0.0144716	0.0166749	0.0231455	0.0333349	0.041249
	Bi-anti	Mean	0.0554949	0.0548804	0.0445629	0.0481513	0.0632641	0.0639309	0.053586	0.0578871	0.0558271	0.0737636	0.0796388	0.0818565
	(targeted ISI)	SD	0.0125341	0.0239646	0.0156441	0.0187213	0.0279112	0.0265948	0.0220064	0.0216974	0.024674	0.0203758	0.0374585	0.021909
abbreviation
Uni: unilateral movement condition; Bi-in: bilateral in-phase movement condition; Bi-anti: bilataral antiphase movement condition
ISI: interstimulus interval; SD: standard diviation; SP: synchronization period; CP: continuation period
